# Supplementary material for: Expression Quantitative Trait loci (QTL) in tumor adjacent normal breast tissue and breast tumor tissue
Source: PLoS One. 2017 Feb 2;12(2):e0170181. doi: 10.1371/journal.pone.0170181 (PMC5289428; doi:10.1371/journal.pone.0170181)
Supplement: S2 Table — Chromosome locations for SNP as in dbSNP build 144, hg19-compatible addresses. Transcript/gene annotation derived from documentation of the HTA 1.0 array. Fold change, average expression, p-value, FDR, and log odds of differential expression in additive genetic model (denoted "B") all derived from limma version 3.26 (24). (CSV) [file pone.0170181.s002.csv]

tissue	rsid	snpchr	snploc	probeset_id	txchr	txstart	txend	txstrand	gene_id	symbol	mapLocation	logFC	AveExpr	t	P.Value	FDR	B
normal	rs10771399	chr12	28155080	TC0401155	chr4	103488572	103488871	-	---	TC0401155	---	-0.298275178	0.002059433	-4.822764742	2.43E-06	0.063255686	3.585249509
ER-	rs10771399	chr12	28155080	TC0600058	chr6	8380925	8503875	+	---	TC0600058	---	-0.37137223	-0.007850423	-4.737066461	1.29E-05	0.05603467	2.300686359
ER-	rs10771399	chr12	28155080	TC1200311	chr12	48508593	48521203	+	---	TC1200311	---	0.315315881	-0.015520148	4.684859514	1.56E-05	0.058010197	2.158538741
ER-	rs10771399	chr12	28155080	TC0901274	chr9	116417558	116417669	-	---	TC0901274	---	0.491855551	-0.060191591	4.514849997	2.87E-05	0.091146778	1.69970892
ER-	rs10771399	chr12	28155080	TC1500002	chr15	18607061	18611697	+	---	TC1500002	---	0.397156073	-0.084040668	4.488256227	3.15E-05	0.091146778	1.628532651
ER-	rs10771399	chr12	28155080	TC0200317	chr2	69747995	69748097	+	---	TC0200317	---	1.152543795	-0.032477656	6.339984577	2.87E-08	0.000747071	6.838518978
ER-	rs10771399	chr12	28155080	TC1601272	chr16	74452445	74452556	-	---	TC1601272	---	0.551151371	-0.070155985	5.472439481	8.36E-07	0.010871032	4.35177668
ER-	rs10771399	chr12	28155080	TC1500062	chr15	22902761	22902843	+	---	TC1500062	---	0.935662484	-0.153510078	5.197662352	2.36E-06	0.020484899	3.576222933
ER-	rs10771399	chr12	28155080	TC0200694	chr2	131130769	131132169	+	---	TC0200694	---	-0.574973921	-0.029492192	-5.05924493	3.96E-06	0.025756773	3.189254312
ER-	rs10771399	chr12	28155080	TC1400610	chr14	103086436	103086496	+	---	TC1400610	---	1.428137928	0.161396987	4.745547757	1.25E-05	0.05603467	2.323831404
TumVsNorm	rs10771399	chr12	28155080	TC1701254	chr17	31546384	31548270	-	730422 /// 414062 /// 6349	CCL3L3 /// CCL3L1	17q21.1	0.403272165	-0.016166928	4.879009957	1.94E-06	0.050516787	3.062004744
ER+	rs10941679	chr5	44706498	TC0301179	chr3	48448591	48456870	-	79714	CCDC51	3p21.31	-0.111820383	0.003252614	-5.224392528	3.64E-07	0.009467182	5.999329945
ER+	rs11075995	chr16	53855291	TC0201869	chr2	125154971	125155040	-	---	TC0201869	---	-0.219863814	-0.033268464	-4.863780643	2.02E-06	0.05253436	4.351983563
normal	rs11571833	chr13	32972626	TC1500896	chr15	41813669	41813775	-	---	TC1500896	---	-1.057589675	-0.081612299	-4.54093925	8.63E-06	0.026544427	2.996644367
normal	rs11571833	chr13	32972626	TC0401093	chr4	84701688	84701888	-	---	Q8NI66_HUMAN	---	-0.914130816	0.031874909	-4.528039207	9.13E-06	0.026544427	2.949879652
normal	rs11571833	chr13	32972626	TC0800493	chr8	104746699	104746797	+	---	TC0800493	---	-1.582162972	0.029148479	-4.802330108	2.67E-06	0.013894949	3.967769827
normal	rs11571833	chr13	32972626	TC0800484	chr8	104169815	104169881	+	---	TC0800484	---	-0.934179309	0.0402655	-4.720196976	3.88E-06	0.01682773	3.657831023
normal	rs11571833	chr13	32972626	TC1900492	chr19	42755436	42755504	+	---	TC1900492	---	-1.804477791	0.022705166	-4.953910568	1.32E-06	0.013117395	4.551114954
normal	rs11571833	chr13	32972626	TC0201686	chr2	86240591	86240700	-	---	TC0201686	---	-1.325743255	0.026615796	-4.889238508	1.79E-06	0.013117395	4.300443963
normal	rs11571833	chr13	32972626	TC1101766	chr11	100827577	100959869	-	731423 /// 7225	TRPC6	11q21-q22	-0.469857037	0.049802105	-4.863311223	2.02E-06	0.013117395	4.200693325
normal	rs11571833	chr13	32972626	TC0100861	chr1	114834869	114834976	+	---	TC0100861	---	-1.535948112	-0.014134829	-4.985225074	1.14E-06	0.013117395	4.673438354
normal	rs11571833	chr13	32972626	TC0102590	chr1	118032765	118032887	-	---	TC0102590	---	-0.758779532	-0.013875097	-4.039488615	7.09E-05	0.094890707	1.261740762
normal	rs11571833	chr13	32972626	TC0103260	chr1	221151811	221151911	-	---	TC0103260	---	-0.967937016	-0.006447521	-4.025170205	7.50E-05	0.094890707	1.214750856
normal	rs11571833	chr13	32972626	TC1101598	chr11	67151985	67153984	-	254552	NUDT8	11q13.2	0.440711197	-0.010602771	4.019918655	7.66E-05	0.094890707	1.197552564
normal	rs11571833	chr13	32972626	TC0101853	chr1	10982508	10982589	-	---	TC0101853	---	-0.690392291	-0.000929176	-4.063932486	6.42E-05	0.092800757	1.342293011
normal	rs11571833	chr13	32972626	TC1500366	chr15	56232001	56232068	+	---	TC1500366	---	-0.744677344	0.038565302	-3.989811393	8.64E-05	0.097364649	1.09932949
normal	rs11571833	chr13	32972626	TC2200565	chr22	28038923	28041748	-	10633	RASL10A	22q12.2	0.493564106	-2.87E-06	3.97597544	9.13E-05	0.097364649	1.054405187
normal	rs11571833	chr13	32972626	TC1200689	chr12	108921357	108961620	+	88455	ANKRD13A	12q24.11	-0.428373119	0.015368286	-3.969537467	9.36E-05	0.097364649	1.033547728
normal	rs11571833	chr13	32972626	TC0103447	chr1	246313588	246314521	-	---	TC0103447	---	-0.71206471	0.021816372	-4.002142711	8.23E-05	0.097225188	1.13948234
ER-	rs11571833	chr13	32972626	TC1901491	chr19	44568112	44573675	-	54623	PAF1	19q13.1	-2.34403528	0.00458408	-4.428964433	3.89E-05	0.01136816	2.077746713
ER-	rs11571833	chr13	32972626	TC1101751	chr11	94335935	94346415	-	51503	CWC15	11q21	-1.5248244	0.096145803	-4.425448194	3.94E-05	0.011381959	2.066520794
ER-	rs11571833	chr13	32972626	TC1100846	chr11	111401360	111439798	+	1737	DLAT	11q23.1	-1.884531666	0.18623703	-4.418703234	4.03E-05	0.011527408	2.044999119
ER-	rs11571833	chr13	32972626	TC1000417	chr10	89612850	89721667	+	731292 /// 5728	LOC731292 /// PTEN	- /// 10q23.3	1.860220649	-0.185733047	4.400837138	4.30E-05	0.011990546	1.988070471
ER-	rs11571833	chr13	32972626	TC1201599	chr12	113592442	113606352	-	6926	TBX3	12q24.1	-2.108887096	-0.248337144	-4.399226007	4.32E-05	0.011990546	1.98294235
ER-	rs11571833	chr13	32972626	TC0102611	chr1	141638944	141654864	-	---	Q8NF67_HUMAN	---	-1.562855529	-0.11944912	-4.39827505	4.33E-05	0.011990546	1.979915956
ER-	rs11571833	chr13	32972626	TC1601076	chr16	45547796	45565200	-	10294	DNAJA2	16q12.1	-1.300497081	0.085099757	-4.392874767	4.42E-05	0.012091458	1.96273584
ER-	rs11571833	chr13	32972626	TC1501153	chr15	77645833	77646004	-	---	TC1501153	---	-2.236735597	0.100064717	-4.384352728	4.55E-05	0.012328721	1.935645682
ER-	rs11571833	chr13	32972626	TC04r00002	chr4_random	73409	77037	-	---	TC04r00002	---	-5.04575674	0.427242287	-4.377385399	4.66E-05	0.012503364	1.91351714
ER-	rs11571833	chr13	32972626	TC1901459	chr19	42879116	42902531	-	84775	ZNF607	19q13.1	-2.26693046	0.122284494	-4.333184254	5.44E-05	0.01444448	1.773543771
ER-	rs11571833	chr13	32972626	TC0201725	chr2	91249684	91263615	-	---	TC0201725	---	-2.109859983	-0.02503162	-4.327796591	5.55E-05	0.014569817	1.756531491
ER-	rs11571833	chr13	32972626	TC1100880	chr11	116608620	116661614	+	257160	RNF214	11q23.3	-1.328981975	-0.00343584	-4.310322305	5.90E-05	0.015185827	1.701428144
ER-	rs11571833	chr13	32972626	TC0100909	chr1	142227600	142235967	+	---	TC0100909	---	-3.902317358	-0.147770314	-4.445812334	3.67E-05	0.010834192	2.13159562
ER-	rs11571833	chr13	32972626	TC0400943	chr4	49183715	49191895	-	---	TC0400943	---	-1.274559783	-0.097234888	-4.304593516	6.01E-05	0.015185827	1.683387759
ER-	rs11571833	chr13	32972626	TC0601096	chr6	30360104	30360468	-	---	TC0601096	---	-3.08363352	-0.047847849	-4.304533385	6.01E-05	0.015185827	1.683198468
ER-	rs11571833	chr13	32972626	TC0900284	chr9	71130168	71197191	+	9413	C9orf61	9q13-q21	-1.025450189	-0.102713108	-4.224230222	7.94E-05	0.019862366	1.431627065
ER-	rs11571833	chr13	32972626	TC1900347	chr19	20049803	20098885	+	731498	ZNF90	---	-1.739417364	0.063328997	-4.218888151	8.09E-05	0.02003885	1.414979377
ER-	rs11571833	chr13	32972626	TC1900532	chr19	45194869	45215354	+	339327	ZNF546	19q13.2	-1.367557271	0.003486409	-4.211163251	8.31E-05	0.020385108	1.390925635
ER-	rs11571833	chr13	32972626	TC0103148	chr1	202366813	202387933	-	55224	ETNK2	1q32.1	-1.134592625	-0.027910613	-4.201742777	8.58E-05	0.020860037	1.361623762
ER-	rs11571833	chr13	32972626	TC0801237	chr8	125632212	125809862	-	9788	MTSS1	8p22	-2.568817575	-0.030751593	-4.195502716	8.77E-05	0.021115113	1.342233537
ER-	rs11571833	chr13	32972626	TC1201268	chr12	53257439	53268723	-	5502	PPP1R1A	12q13.2	-2.533647044	-0.041718629	-4.187268317	9.02E-05	0.021521727	1.31666959
ER-	rs11571833	chr13	32972626	TC2000866	chr20	56857329	56859353	-	---	TC2000866	---	-1.506252771	-0.037660092	-4.172369603	9.49E-05	0.022444614	1.270484137
normal	rs11571833	chr13	32972626	TC0102414	chr1	89258518	89258636	-	---	TC0102414	---	-0.999187572	0.079931392	-4.526654799	9.19E-06	0.026544427	2.94486752
normal	rs11571833	chr13	32972626	TC0500062	chr5	17293720	17293824	+	---	TC0500062	---	-1.368328376	0.009684592	-4.483846367	1.11E-05	0.028794772	2.790512871
normal	rs11571833	chr13	32972626	TC0200658	chr2	127491472	127491529	+	---	TC0200658	---	-1.640353195	-0.001022256	-4.301291404	2.42E-05	0.056998733	2.146091234
normal	rs11571833	chr13	32972626	TC1501056	chr15	64581412	64581483	-	---	SNORD18B	---	-1.515310019	-0.162948015	-4.281216064	2.63E-05	0.056998733	2.076604475
normal	rs11571833	chr13	32972626	TC0500899	chr5	32270629	32270738	-	---	TC0500899	---	-0.926943649	0.032239498	-4.254275434	2.94E-05	0.058889594	1.983788241
normal	rs11571833	chr13	32972626	TC0401118	chr4	89723881	89724146	-	---	TC0401118	---	-0.856781844	0.017211759	-4.162415085	4.31E-05	0.079964054	1.671063041
normal	rs11571833	chr13	32972626	TC0600848	chr6	158778817	158779108	+	---	TC0600848	---	-0.674630088	-0.020863113	-4.120742512	5.10E-05	0.088485603	1.531120222
normal	rs11571833	chr13	32972626	TC0101759	chr1	900447	907336	-	84808	C1orf170	1p36.33	0.584576613	-0.077408259	4.104294684	5.46E-05	0.088688522	1.476218525
normal	rs11571833	chr13	32972626	TC1901658	chr19	53795879	53808631	-	54854	FAM83E	19q13.32-q13.33	0.528307994	-0.025248152	4.075406802	6.13E-05	0.092800757	1.380249918
ER-	rs11571833	chr13	32972626	TC1101907	chr11	121491272	121492133	-	414899	BLID	11q24.1	-1.60278215	-0.008159845	-4.04674319	0.000145596	0.031550664	0.884610525
ER-	rs11571833	chr13	32972626	TC0501096	chr5	78705543	78845456	-	9456	HOMER1	5q14.2	-1.371094608	0.089955043	-4.02244811	0.00015803	0.033962111	0.810738804
ER-	rs11571833	chr13	32972626	TC1101766	chr11	100827577	100959869	-	731423 /// 7225	TRPC6	11q21-q22	-3.568252683	-0.02479279	-12.32490319	2.27E-18	5.90E-14	29.25768265
ER-	rs11571833	chr13	32972626	TC2100208	chr21	10033309	10034853	-	---	TC2100208	---	-5.381350125	0.09032588	-11.64661638	2.70E-17	3.52E-13	27.14031285
ER-	rs11571833	chr13	32972626	TC1901501	chr19	45232104	45253952	-	163131	ZNF780B	19q13.2	-3.286289576	-0.010747277	-11.27800634	1.06E-16	9.23E-13	25.95938052
ER-	rs11571833	chr13	32972626	TC1400402	chr14	80491528	80682399	+	7253	TSHR	14q31	-3.719741693	0.026816591	-11.04144679	2.59E-16	1.68E-12	25.19052998
ER-	rs11571833	chr13	32972626	TC1200174	chr12	18305741	18692615	+	5288	PIK3C2G	12p12	-3.437508153	-0.13295645	-10.39040037	3.08E-15	1.60E-11	23.03171074
ER-	rs11571833	chr13	32972626	TC1000105	chr10	22644909	22649243	+	23412	COMMD3	10pter-q22.1	-3.534477218	0.07301127	-9.694300624	4.57E-14	1.91E-10	20.65817941
ER-	rs11571833	chr13	32972626	TC1701809	chr17	78165742	78199823	-	56270	WDR45L	17q25.3	-4.597362386	0.199563679	-9.663987939	5.14E-14	1.91E-10	20.55339519
ER-	rs11571833	chr13	32972626	TC1700867	chr17	78286773	78302362	+	64122	FN3K	17q25.3	-3.259532188	0.03393849	-9.440260861	1.24E-13	4.02E-10	19.77658055
ER-	rs11571833	chr13	32972626	TC0200612	chr2	114935624	114937473	+	---	TC0200612	---	-4.85803807	-0.0187861	-9.349771176	1.77E-13	5.10E-10	19.46071519
ER-	rs11571833	chr13	32972626	TC1000106	chr10	22650146	22660419	+	648	BMI1	10p11.23	-3.486085811	0.015471739	-8.978431423	7.65E-13	1.99E-09	18.15507655
ER-	rs11571833	chr13	32972626	TC1900382	chr19	34147909	34149121	+	---	TC1900382	---	-3.603779861	0.029635793	-8.470071503	5.79E-12	1.37E-08	16.3458403
ER-	rs11571833	chr13	32972626	TC1700866	chr17	78267895	78279178	+	79672	FN3KRP	17q25.3	-3.492230477	0.148379268	-8.263073	1.32E-11	2.87E-08	15.60308179
ER-	rs11571833	chr13	32972626	TC0700267	chr7	55922643	55991687	+	349075 /// 51373	ZNF713 /// MRPS17	7p11.2 /// 7p11	-5.162830215	0.14759121	-8.163898218	1.97E-11	3.94E-08	15.24618209
ER-	rs11571833	chr13	32972626	TC1201361	chr12	63730674	63801590	-	11197	WIF1	12q14.3	-4.428424707	0.042714335	-8.057608466	3.01E-11	5.59E-08	14.86301343
ER-	rs11571833	chr13	32972626	TC1700864	chr17	78070883	78153743	+	3607	FOXK2 /// Q6ZW44_HUMAN /// FOXK2	17q25	-4.041975185	0.197945736	-7.39634906	4.27E-10	7.40E-07	12.46823472
ER-	rs11571833	chr13	32972626	TC1901502	chr19	45268754	45288685	-	284323	ZNF780A	19q13.2	-1.971875073	0.02135151	-7.206183215	9.15E-10	1.49E-06	11.77778498
ER-	rs11571833	chr13	32972626	TC1900531	chr19	45168913	45179193	+	652826 /// 5704	LOC652826 /// PSMC4	- /// 19q13.11-q13.13	-2.714893594	0.141516167	-7.036232461	1.81E-09	2.76E-06	11.16084946
ER-	rs11571833	chr13	32972626	TC0600067	chr6	10802903	10818001	+	55003	PAK1IP1	6p24.2	-2.472389594	0.159455466	-6.958859302	2.46E-09	3.55E-06	10.88013062
ER-	rs11571833	chr13	32972626	TC2000547	chr20	7906024	7948476	-	56255	TXNDC13	20p12	-3.619214144	0.076878272	-6.91779647	2.90E-09	3.97E-06	10.73120872
ER+	rs11571833	chr13	32972626	TC1700237	chr17	20209660	20211655	+	---	TC1700237	---	-1.070572801	-0.103322696	-4.766874489	3.15E-06	0.081949641	2.162781308
ER-	rs11571833	chr13	32972626	TC1100975	chr11	124944508	124959784	+	9538	EI24	11q24	-2.058498432	0.109204246	-6.770809828	5.21E-09	6.45E-06	10.19857857
ER-	rs11571833	chr13	32972626	TC0800389	chr8	76059418	76109346	+	83690	CRISPLD1	8q21.11	-3.35856744	0.027237116	-6.57646935	1.13E-08	1.33E-05	9.495812598
ER-	rs11571833	chr13	32972626	TC1701807	chr17	78074138	78074401	-	---	Q9UI59_HUMAN	---	-2.821883803	0.0040077	-6.550318006	1.25E-08	1.41E-05	9.401405958
ER-	rs11571833	chr13	32972626	TC0700268	chr7	55999778	56035365	+	2631	GBAS	7p12	-5.851810837	0.151623731	-6.487203974	1.61E-08	1.74E-05	9.173747215
ER-	rs11571833	chr13	32972626	TC0103209	chr1	209983422	210070737	-	9926	LPGAT1	1q32	-2.838929746	0.099041468	-6.475875793	1.68E-08	1.75E-05	9.13291424
ER-	rs11571833	chr13	32972626	TC0400232	chr4	55218842	55301638	+	653882 /// 3815	LOC653882 /// KIT	- /// 4q11-q12	-2.904840341	-0.140513985	-6.336183689	2.92E-08	2.92E-05	8.630189129
ER-	rs11571833	chr13	32972626	TC1901446	chr19	42297778	42355483	-	199704	ZNF585A	19q13.12	-2.973255088	0.010837798	-6.303939647	3.31E-08	3.19E-05	8.514377656
ER-	rs11571833	chr13	32972626	TC1900475	chr19	41788061	41811338	+	84911	ZNF382	19q13.12	-2.21813739	0.043798626	-6.220405524	4.60E-08	4.28E-05	8.214790163
ER-	rs11571833	chr13	32972626	TC0700261	chr7	55400635	55468929	+	55915	LANCL2	7q31.1-q31.33	-5.271924572	0.153198284	-6.129720139	6.57E-08	5.89E-05	7.890340036
ER-	rs11571833	chr13	32972626	TC0701213	chr7	55214939	55224142	-	---	TC0701213	---	-4.017123106	0.064468035	-6.088217727	7.73E-08	6.70E-05	7.742149343
ER-	rs11571833	chr13	32972626	TC1901348	chr19	21907600	21985585	-	7757	ZNF208	19p12	-2.356024097	0.024066439	-5.99635949	1.11E-07	9.10E-05	7.41486664
ER-	rs11571833	chr13	32972626	TC1201454	chr12	92460371	92489675	-	---	TC1201454	---	-2.203965814	-0.134637229	-5.993572036	1.12E-07	9.10E-05	7.404951208
ER-	rs11571833	chr13	32972626	TC0401225	chr4	122176232	122213123	-	79625	C4orf31	4q27	-1.642520396	-0.000109678	-5.961544039	1.27E-07	1.00E-04	7.291092874
ER-	rs11571833	chr13	32972626	TC1000819	chr10	22863784	23043509	-	5305	PIP4K2A	10p12.2	-2.770043364	0.133087896	-5.929852862	1.44E-07	0.000109764	7.178562297
ER-	rs11571833	chr13	32972626	TC0501065	chr5	73958990	73973005	-	8507	ENC1	5q12-q13.3	-2.53494483	0.126863029	-5.872795021	1.79E-07	0.000133111	6.976297844
ER-	rs11571833	chr13	32972626	TC1101752	chr11	94545781	94605339	-	143686	SESN3	11q21	-3.051877148	-0.076041249	-5.832761549	2.09E-07	0.000151163	6.834653795
ER-	rs11571833	chr13	32972626	TC0X01289	chrX	135575372	135691913	-	9459	ARHGEF6	Xq26.3	-2.787602678	-0.231279331	-5.716971186	3.27E-07	0.000230161	6.426307616
ER-	rs11571833	chr13	32972626	TC1900519	chr19	44573803	44583041	+	55588	MED29	19q13.2	-2.105548065	-0.00130235	-5.704572195	3.44E-07	0.000235081	6.382704719
ER-	rs11571833	chr13	32972626	TC1901067	chr19	5157379	5291814	-	5802	PTPRS	19p13.3	-2.068789087	-0.009300423	-5.65121718	4.22E-07	0.000281295	6.195359832
ER-	rs11571833	chr13	32972626	TC0701225	chr7	56461322	56483489	-	---	TC0701225	---	-4.405805386	0.00863844	-5.613491235	4.88E-07	0.000317044	6.063180943
ER-	rs11571833	chr13	32972626	TC0600948	chr6	10870942	10946774	-	4117	MAK	6p24	-1.75021308	-0.036527626	-5.577822143	5.59E-07	0.000354658	5.938435133
ER-	rs11571833	chr13	32972626	TC0100272	chr1	25629998	25699287	+	55219	TMEM57	1p36.11|1p36.11	-1.920300878	0.044790621	-5.543822836	6.37E-07	0.000393512	5.819739702
ER-	rs11571833	chr13	32972626	TC1900487	chr19	42651822	42668082	+	148268	ZNF570	19q13.12	-1.805275989	0.011131271	-5.538224389	6.51E-07	0.000393512	5.800214976
ER-	rs11571833	chr13	32972626	TC0800546	chr8	126023478	126032600	+	---	TC0800546	---	-2.03316471	0.01092924	-5.502885287	7.45E-07	0.000440162	5.677102475
ER-	rs11571833	chr13	32972626	TC0103398	chr1	237933815	237949027	-	---	TC0103398	---	-2.495904459	0.125175783	-5.472753882	8.35E-07	0.000482797	5.572317504
ER-	rs11571833	chr13	32972626	TC1101810	chr11	107884886	107969584	-	23086	EXPH5	11q22.3	-2.507347092	0.067668862	-5.437913901	9.54E-07	0.000539299	5.451375713
ER-	rs11571833	chr13	32972626	TC1101021	chr11	134110677	134111114	+	732024	LOC732024	11q25	-2.56699442	-0.048638835	-5.427980612	9.91E-07	0.000548145	5.416937324
ER-	rs11571833	chr13	32972626	TC1900478	chr19	41980260	42010843	+	---	TC1900478	---	-1.875115411	-0.01176489	-5.138018657	2.96E-06	0.001601119	4.420844534
ER-	rs11571833	chr13	32972626	TC1100890	chr11	117735512	117775134	+	9354	UBE4A	11q23.3	-1.777924579	0.091196757	-5.062283359	3.92E-06	0.002077556	4.163853349
ER-	rs11571833	chr13	32972626	TC1900494	chr19	42985611	42986514	+	---	TC1900494	---	-2.796306676	0.093988424	-5.057127557	3.99E-06	0.002077556	4.146409926
ER-	rs11571833	chr13	32972626	TC0X00090	chrX	23262054	23322340	+	139411	PTCHD1	Xp22.11	-2.322123639	-0.014302415	-5.011013721	4.74E-06	0.0024167	3.990695175
ER-	rs11571833	chr13	32972626	TC0700260	chr7	55054219	55242524	+	1956	EGFR	7p12	-5.807688309	0.219684767	-4.987054398	5.18E-06	0.00258989	3.910007132
ER-	rs11571833	chr13	32972626	TC0800414	chr8	86563433	86580973	+	760	CA2	8q22	-2.573346862	-0.068929988	-4.965689053	5.60E-06	0.002685077	3.838181993
ER-	rs11571833	chr13	32972626	TC1101801	chr11	106063120	106394381	-	2977	GUCY1A2	11q21-q22	-3.137021116	0.072930743	-4.963080174	5.66E-06	0.002685077	3.829419858
ER-	rs11571833	chr13	32972626	TC0600960	chr6	13729709	13819932	-	10048	RANBP9	6p23	-2.20721317	0.169303453	-4.962090049	5.68E-06	0.002685077	3.826094917
ER-	rs11571833	chr13	32972626	TC1901440	chr19	41762997	41788004	-	---	TC1901440	---	-2.410959564	0.098586745	-4.950221446	5.93E-06	0.00275511	3.786259313
ER-	rs11571833	chr13	32972626	TC1101607	chr11	67680083	67737871	-	51111	SUV420H1	11q13.2	-1.456551368	0.003327456	-4.931615802	6.35E-06	0.00289878	3.723887784
ER-	rs11571833	chr13	32972626	TC1700741	chr17	70092652	70101943	+	146723	C17orf77	17q25.1	-1.461585222	-0.013439705	-4.906700816	6.96E-06	0.003122143	3.640512752
ER-	rs11571833	chr13	32972626	TC0800372	chr8	71744154	71810730	+	389668	XKR9	8q13.3	-1.509343252	0.102932572	-4.852814792	8.48E-06	0.003739621	3.460776925
ER-	rs11571833	chr13	32972626	TC0100545	chr1	51815439	52026729	+	114883	OSBPL9	1p32.3	-2.216122159	0.030711814	-6.866786925	3.55E-09	4.62E-06	10.54628185
ER-	rs11571833	chr13	32972626	TC1900522	chr19	44628052	44659150	+	6829	SUPT5H	19q13	-1.956253756	0.184086492	-4.833478917	9.11E-06	0.003848793	3.396481937
ER-	rs11571833	chr13	32972626	TC1701808	chr17	78154719	78155016	-	---	TC1701808	---	-4.381363195	0.204882339	-4.831374813	9.18E-06	0.003848793	3.389491884
ER-	rs11571833	chr13	32972626	TC1100622	chr11	69602056	69713281	+	55107	TMEM16A	11q13.3	-1.763739523	-0.149377512	-4.787026382	1.08E-05	0.004452409	3.242459691
ER-	rs11571833	chr13	32972626	TC1901500	chr19	45231537	45253952	-	---	ZNF780B	---	-3.656061641	-0.15365118	-4.755584331	1.21E-05	0.004909821	3.138566611
ER-	rs11571833	chr13	32972626	TC0500692	chr5	169465495	169469302	+	2299	FOXI1	5q34	-2.233909283	0.001865704	-4.751515316	1.23E-05	0.004909821	3.125142976
ER-	rs11571833	chr13	32972626	TC1800446	chr18	42646045	42754128	-	9063	PIAS2	18q21.1	-1.873448602	0.040843335	-4.721382616	1.37E-05	0.005393373	3.025890677
ER-	rs11571833	chr13	32972626	TC0103083	chr1	188333415	188713621	-	339479	FAM5C	1q31.1	-1.582252907	-0.000202866	-4.684790563	1.56E-05	0.006063985	2.905734476
ER-	rs11571833	chr13	32972626	TC1800390	chr18	22288872	22491363	-	284252	KCTD1	18q11.2	-1.502407734	-0.068404405	-4.67265491	1.63E-05	0.00624209	2.8659764
ER-	rs11571833	chr13	32972626	TC2000068	chr20	8043100	8813547	+	23236	PLCB1	20p12	-1.644236961	-0.024741322	-4.63972965	1.84E-05	0.006925537	2.758341295
ER-	rs11571833	chr13	32972626	TC1901453	chr19	42737524	42777533	-	51276	ZNF571	19q13.12	-2.250043808	0.034306423	-4.613950555	2.02E-05	0.007488479	2.674307693
ER-	rs11571833	chr13	32972626	TC1101845	chr11	113109119	113149695	-	9183	ZW10	11q23.2	-1.659847245	0.101059553	-4.60906493	2.05E-05	0.007513451	2.658405774
ER-	rs11571833	chr13	32972626	TC1900513	chr19	44308260	44361886	+	10298	PAK4	19q13.2	-1.736880311	0.085243349	-4.588619333	2.21E-05	0.007971852	2.591942488
ER-	rs11571833	chr13	32972626	TC0801034	chr8	74495160	74822411	-	27067	STAU2	8q13-q21.1	-1.538426169	0.021814603	-4.55930606	2.45E-05	0.00868151	2.496890952
ER-	rs11571833	chr13	32972626	TC0300222	chr3	44991754	45029164	+	23016	EXOSC7	3p21.31	-1.359980004	0.060253451	-4.557075797	2.47E-05	0.00868151	2.489670668
ER-	rs11571833	chr13	32972626	TC1601077	chr16	45672943	45735437	-	81831	NETO2	16q11	-2.405331629	0.202444603	-4.539510949	2.63E-05	0.009119124	2.43286376
ER-	rs11571833	chr13	32972626	TC0X00600	chrX	135683824	135683925	+	---	TC0X00600	---	-2.836671751	0.078913716	-4.52522266	2.77E-05	0.009365608	2.38672969
ER-	rs11571833	chr13	32972626	TC0X01241	chrX	130664360	130711167	-	---	TC0X01241	---	-2.343205662	0.153754865	-4.521134314	2.81E-05	0.009365608	2.373541857
ER-	rs11571833	chr13	32972626	TC0400538	chr4	132913907	132915504	+	---	TC0400538	---	-1.979817222	0.047502709	-4.51814033	2.84E-05	0.009365608	2.363887697
ER-	rs11571833	chr13	32972626	TC0100906	chr1	141768252	141770409	+	---	TC0100906	---	-2.511415706	-0.177951507	-4.517407538	2.85E-05	0.009365608	2.361525254
ER-	rs11571833	chr13	32972626	TC0900517	chr9	119452951	119457886	+	---	TC0900517	---	-1.363354018	-0.006212144	-4.497029444	3.06E-05	0.009942437	2.295901461
ER-	rs11571833	chr13	32972626	TC0100907	chr1	141775918	141830677	+	---	TC0100907	---	-2.565593598	-0.099268838	-4.49107946	3.12E-05	0.010029059	2.276767343
ER-	rs11571833	chr13	32972626	TC0800573	chr8	136538884	136737945	+	10656	KHDRBS3	8q24.2	-1.938154066	0.13236018	-4.463535725	3.44E-05	0.010708684	2.188349975
ER-	rs11571833	chr13	32972626	TC1900388	chr19	34789030	34798547	+	10775	POP4	19q12	-2.013347455	0.089699419	-4.463198437	3.45E-05	0.010708684	2.187268882
ER-	rs11571833	chr13	32972626	TC0103097	chr1	195389437	195436295	-	360023	ZBTB41	1q31.3	-1.879235474	0.101605965	-4.462282378	3.46E-05	0.010708684	2.184332878
ER-	rs11571833	chr13	32972626	TC0900515	chr9	118999218	118999539	+	---	TC0900515	---	-1.851673228	-0.120969381	-4.452516516	3.58E-05	0.010726332	2.153051065
ER-	rs11571833	chr13	32972626	TC0301086	chr3	33166541	33235711	-	26032	SUSD5	3p22.3	-1.447055274	0.008950585	-4.452333565	3.58E-05	0.010726332	2.152465358
ER-	rs11571833	chr13	32972626	TC1500931	chr15	46219719	46258006	-	50804	MYEF2	15q21.1	-1.332044136	0.009946954	-4.451883999	3.59E-05	0.010726332	2.151026148
ER-	rs11571833	chr13	32972626	TC1300251	chr13	98801675	98802282	+	---	TC1300251	---	-2.771354258	0.058924527	-3.925145465	0.000218882	0.044467147	0.517412829
ER-	rs11571833	chr13	32972626	TC1100821	chr11	107384618	107483694	+	8065	CUL5	11q22-q23	-1.700906865	0.093037912	-3.922620154	0.000220728	0.044494663	0.509854996
ER-	rs11571833	chr13	32972626	TC1700870	chr17	78630856	78646005	+	284207	METRNL	17q25.3	-1.435610483	0.023306798	-3.916085393	0.000225576	0.044761237	0.490310637
ER-	rs11571833	chr13	32972626	TC2200009	chr22	15473400	15474224	+	---	TC2200009	---	-3.186235413	-0.116652486	-3.915765999	0.000225816	0.044761237	0.489355868
ER-	rs11571833	chr13	32972626	TC0601015	chr6	26125240	26125995	-	3024	HIST1H1A	6p21.3	-1.78845379	0.036749489	-3.908977071	0.000230966	0.044761237	0.469072327
ER-	rs11571833	chr13	32972626	TC0600337	chr6	35856890	35869290	+	340204	LOC340204 /// NP_001010886.1	6p21.31	-1.558503485	0.020008039	-3.907678885	0.000231963	0.044761237	0.465196019
ER-	rs11571833	chr13	32972626	TC0800317	chr8	58297708	58304841	+	---	TC0800317	---	-3.100110927	0.23277413	-3.907296227	0.000232258	0.044761237	0.464053568
ER-	rs11571833	chr13	32972626	TC1000508	chr10	102008318	102008421	+	---	TC1000508	---	-1.912773334	0.019422267	-3.907140304	0.000232378	0.044761237	0.463588068
ER-	rs11571833	chr13	32972626	TC0401214	chr4	119863427	119979286	-	9871	SEC24D	4q26	1.410883249	0.042964721	3.903747214	0.00023501	0.04493527	0.453460843
ER-	rs11571833	chr13	32972626	TC0801105	chr8	91014740	91066137	-	4683	NBN	8q21	-1.910261252	0.163435416	-3.90048675	0.000237565	0.045092356	0.443734291
ER-	rs11571833	chr13	32972626	TC1300572	chr13	85264923	85271554	-	84189	SLITRK6	13q31.1	-2.551949292	-0.250694179	-3.897863207	0.000239641	0.045156742	0.435911229
ER-	rs11571833	chr13	32972626	TC1100825	chr11	108041004	108316866	+	1662	DDX10	11q22-q23	-1.508162708	0.14177178	-3.894948766	0.000241968	0.045267081	0.427224349
ER-	rs11571833	chr13	32972626	TC1901458	chr19	42850490	42875063	-	163115	ZNF781	19q13.12	-1.101079176	-0.00080767	-3.872139837	0.000260938	0.04832732	0.359370696
ER-	rs11571833	chr13	32972626	TC1701811	chr17	78380600	78391263	-	79755	ZNF750	17q25.3	-2.033155886	0.046495681	-4.305460872	6.00E-05	0.015185827	1.68611834
ER-	rs11571833	chr13	32972626	TC1901213	chr19	12768635	12773694	-	7001	PRDX2	19p13.2	-1.431376204	-0.037991161	-3.865130279	0.000267049	0.048903873	0.338565172
ER-	rs11571833	chr13	32972626	TC1901492	chr19	44615689	44618609	-	6217	RPS16	19q13.1	-2.135648215	0.110714585	-3.854778257	0.000276327	0.05024893	0.307879312
ER-	rs11571833	chr13	32972626	TC1601078	chr16	45746788	46052654	-	81533	ITFG1	16q12.1	-1.74471365	0.049832245	-3.850898679	0.000279882	0.050542106	0.296391843
ER-	rs11571833	chr13	32972626	TC0202017	chr2	155828847	155828914	-	---	TC0202017	---	-1.9128327	-0.041134442	-3.836532184	0.000293436	0.052624261	0.253912183
ER-	rs11571833	chr13	32972626	TC0300861	chr3	185762281	185782889	+	2049	EPHB3	3q21-qter	-1.874259073	0.12077077	-3.834096324	0.000295796	0.052684093	0.246719037
ER-	rs11571833	chr13	32972626	TC04r00001	chr4_random	49220	50619	-	---	TC04r00001	---	-3.125602029	0.173102006	-3.828989033	0.000300803	0.053211367	0.231645926
ER-	rs11571833	chr13	32972626	TC2000809	chr20	45719063	45848767	-	55959	SULF2	20q12-q13.2	1.798755185	-0.108394332	3.824866804	0.000304903	0.053572244	0.219488742
ER-	rs11571833	chr13	32972626	TC0102181	chr1	43164106	43197431	-	6513	SLC2A1	1p35-p31.3	-1.586850787	0.140110436	-3.81227991	0.000317757	0.05545599	0.182416137
ER-	rs11571833	chr13	32972626	TC2200181	chr22	28446344	28457818	+	164633	CABP7	22q12.2	-1.170602066	0.052272436	-3.796652386	0.000334439	0.057978377	0.136489698
ER-	rs11571833	chr13	32972626	TC1700861	chr17	77968391	77968484	+	---	TC1700861	---	-3.104855004	-0.057673255	-4.160922963	9.87E-05	0.023132014	1.235059845
ER-	rs11571833	chr13	32972626	TC1100977	chr11	124967963	124996478	+	3703	STT3A	11q23.3	-2.238520098	0.167129425	-4.136937319	0.00010718	0.024884823	1.16100064
ER-	rs11571833	chr13	32972626	TC0800548	chr8	126079901	126103715	+	6713	SQLE	8q24.1	-2.837726859	0.315733059	-4.113232815	0.000116202	0.026740887	1.088037532
ER-	rs11571833	chr13	32972626	TC1100769	chr11	94141185	94251003	+	154810	AMOTL1	11q14.3	-1.585000753	-0.029985699	-4.102736026	0.000120428	0.02728747	1.05580116
ER-	rs11571833	chr13	32972626	TC0400537	chr4	132908745	132908877	+	---	TC0400537	---	-1.923656352	-0.042854983	-4.102130525	0.000120676	0.02728747	1.053942998
ER-	rs11571833	chr13	32972626	TC0100880	chr1	117711594	117873017	+	10905	MAN1A2	1p13	-1.832664434	0.087524312	-4.09349427	0.000124271	0.027858061	1.027456425
ER-	rs11571833	chr13	32972626	TC0102671	chr1	146324613	146324743	-	---	TC0102671	---	-2.095045728	-0.014249937	-4.076372529	0.000131705	0.029272339	0.975036443
ER-	rs11571833	chr13	32972626	TC0301252	chr3	52264016	52287699	-	80335	WDR82 /// NM_025222	3p21.1	-1.513793788	0.01672906	-4.062762416	0.000137919	0.03039369	0.933454248
ER-	rs11571833	chr13	32972626	TC1100823	chr11	107497468	107523713	+	38	ACAT1	11q22.3-q23.1	-1.426014764	0.034071558	-4.055679292	0.000141264	0.030869222	0.911844086
ER-	rs11571833	chr13	32972626	TC1901432	chr19	41495809	41514483	-	---	TC1901432	---	-1.554571316	0.067876125	-3.731297002	0.000413747	0.067244248	-0.054340358
ER-	rs11571833	chr13	32972626	TC1100959	chr11	123625633	123640973	+	219865 /// 26494	OR8G5 /// OR8G1	11q24.2	-1.215570842	-0.002342529	-3.713691473	0.000438012	0.070745715	-0.105400552
ER-	rs11571833	chr13	32972626	TC0100342	chr1	31542429	31610370	+	51538	ZCCHC17	1p35.2	-1.388226045	0.088639097	-4.017932932	0.000160451	0.034199751	0.797037424
ER-	rs11571833	chr13	32972626	TC0800926	chr8	52394691	52484534	-	137902	PXDNL	8q11.22-q11.23	-1.136403609	-0.005701309	-4.013461134	0.000162884	0.034436051	0.783476209
ER-	rs11571833	chr13	32972626	TC0101521	chr1	216586200	216684584	+	7042	TGFB2	1q41	-3.409259421	0.366962607	-3.978380386	0.000183242	0.03842758	0.677386419
ER-	rs11571833	chr13	32972626	TC1000826	chr10	24912551	25052603	-	57584	ARHGAP21	10p12.1|10p12.3	-1.840063433	0.078880079	-3.971579432	0.000187462	0.038998179	0.656880487
ER-	rs11571833	chr13	32972626	TC1900207	chr19	12036528	12049629	+	7568	ZNF20	19p13.3-p13.2	-1.783908338	-0.125478777	-3.94721789	0.000203362	0.041970062	0.583591365
ER-	rs11571833	chr13	32972626	TC1101889	chr11	118420110	118433135	-	10525	HYOU1	11q23.1-q23.3	-1.528231536	0.22440161	-3.928915467	0.000216152	0.044258498	0.528701048
ER-	rs11571833	chr13	32972626	TC2000413	chr20	56848168	56919642	+	2778	GNAS	20q13.3	-1.588989939	0.209985294	-3.678676925	0.000490373	0.075528552	-0.206508032
ER-	rs11571833	chr13	32972626	TC1901461	chr19	43006206	43036442	-	---	TC1901461	---	-1.44879668	0.006084388	-3.676889977	0.000493199	0.075528552	-0.211652075
ER-	rs11571833	chr13	32972626	TC0100971	chr1	146559848	146560787	+	---	TC0100971	---	-1.594483969	0.083037984	-3.675297556	0.000495731	0.075528552	-0.216234829
ER-	rs11571833	chr13	32972626	TC0700902	chr7	151730798	151730909	+	---	TC0700902	---	-3.546331336	0.14810984	-3.674709653	0.000496669	0.075528552	-0.217926416
ER-	rs11571833	chr13	32972626	TC1300451	chr13	44865456	44890516	-	253512	SLC25A30	13q14.12	-1.091915617	-0.061040673	-3.669566267	0.000504947	0.075825263	-0.232718416
ER-	rs11571833	chr13	32972626	TC0801126	chr8	95569776	95634871	-	25962	KIAA1429	8q22.1	-1.331436502	0.053668243	-3.668992906	0.000505878	0.075825263	-0.23436656
ER-	rs11571833	chr13	32972626	TC0101488	chr1	208472767	208486223	+	56256	SERTAD4	1q32.1-q41	-2.030536824	0.185162213	-3.668077234	0.000507368	0.075825263	-0.236998358
ER-	rs11571833	chr13	32972626	TC0301458	chr3	114854786	114878934	-	205717	KIAA2018	3q13.2	-1.424578796	-0.087389151	-3.665980606	0.000510796	0.075901302	-0.243022882
ER-	rs11571833	chr13	32972626	TC0101291	chr1	170768112	170847594	+	51430	C1orf9	1q24	-1.862791814	0.213889921	-3.660643632	0.000519621	0.076773946	-0.258348628
ER-	rs11571833	chr13	32972626	TC0201056	chr2	209997016	210307079	+	4133	MAP2	2q34-q35	-1.823594818	0.173719371	-3.643822149	0.000548398	0.080317223	-0.306562125
ER-	rs11571833	chr13	32972626	TC1100107	chr11	5400007	5400960	+	390061	OR51Q1	11p15.4	-1.923034739	-0.079444222	-3.643035988	0.000549779	0.080317223	-0.308812004
ER-	rs11571833	chr13	32972626	TC0101012	chr1	148521577	148526129	+	148523	C1orf51	1q21.2	-1.347762565	0.03959411	-3.635921143	0.000562434	0.081706833	-0.329159816
ER-	rs11571833	chr13	32972626	TC0801047	chr8	78057713	78075079	-	5828	PXMP3	8q21.1	-1.291978907	0.052444456	-3.628298755	0.000576298	0.083255906	-0.350931397
ER-	rs11571833	chr13	32972626	TC2100060	chr21	30043128	30058196	+	---	C21orf9	---	-1.631771126	-0.067930749	-3.870861452	0.000262042	0.04832732	0.355574585
ER-	rs11571833	chr13	32972626	TC1100876	chr11	116520217	116552800	+	5049	PAFAH1B2	11q23	-1.254104371	0.064589852	-3.610453329	0.000610044	0.087162556	-0.401789972
ER-	rs11571833	chr13	32972626	TC0300593	chr3	129691312	129703880	+	---	TC0300593	---	-1.818741784	0.000730179	-3.607271342	0.000616256	0.08756892	-0.410841819
ER-	rs11571833	chr13	32972626	TC1000119	chr10	25345574	25355599	+	79896	THNSL1	10p12.1	-1.558592293	0.083122362	-3.573877936	0.000685183	0.09679782	-0.505530443
ER-	rs11571833	chr13	32972626	TC0M00018	chrM	10406	10470	+	---	TC0M00018	---	-4.267311445	0.038875268	-3.572285161	0.000688648	0.09679782	-0.510032801
ER-	rs11571833	chr13	32972626	TC0101575	chr1	225817867	225910754	+	339500	ZNF678	1q42.13	-1.057602789	-0.003139954	-3.569517098	0.000694708	0.097124726	-0.517854338
ER-	rs11571833	chr13	32972626	TC0100013	chr1	557932	557999	+	---	TC0100013	---	-5.001729304	0.232380164	-3.792629489	0.000338868	0.058357046	0.124685473
ER-	rs11571833	chr13	32972626	TC0102615	chr1	142053177	142114280	-	---	TC0102615	---	-1.813407169	-0.218546153	-3.785081008	0.000347329	0.0594207	0.102556603
ER-	rs11571833	chr13	32972626	TC1800516	chr18	57631583	57712460	-	220441	RNF152	18q21.33	-1.6688973	0.070530334	-3.710984794	0.000441861	0.070926856	-0.113237395
ER-	rs11571833	chr13	32972626	TC0500215	chr5	64100511	64350346	+	10283	SDCCAG10	5q12.3	-1.095737136	0.013458555	-3.699519279	0.000458527	0.073150514	-0.146395269
ER-	rs11571833	chr13	32972626	TC0301826	chr3	187246804	187309595	-	2119	ETV5	3q28	-1.881700794	0.069387176	-3.771576989	0.000362974	0.060895289	0.063035069
ER-	rs11571833	chr13	32972626	TC1901497	chr19	45016938	45028858	-	2091	FBL	19q13.1	-2.202023067	0.167749096	-3.753478416	0.000385002	0.064176892	0.010201141
ER-	rs11571833	chr13	32972626	TC0301334	chr3	69186572	69212214	-	9039	UBA3	3p24.3-p13	-1.413849108	0.084353765	-3.780284261	0.000352811	0.059964	0.088508433
ER-	rs11571833	chr13	32972626	TC0100871	chr1	116717359	116754406	+	476	ATP1A1	1p21	-1.897901404	0.228332294	-3.771658348	0.000362878	0.060895289	0.063272923
ER-	rs11571833	chr13	32972626	TC0700605	chr7	106472375	106589491	+	5577	PRKAR2B	7q22	-2.19540587	-0.175518613	-3.733311884	0.000411054	0.067226641	-0.048487289
ER-	rs11571833	chr13	32972626	TC0102067	chr1	31610687	31618527	-	2170	FABP3	1p33-p32	-2.200203627	0.061027366	-3.693395423	0.000467673	0.074154653	-0.164079286
ER-	rs11571833	chr13	32972626	TC0200605	chr2	114101354	114117444	+	11159	RABL2A	2q13	-1.306835769	-0.06681266	-3.744628529	0.000396234	0.065628443	-0.015577455
ER-	rs11571833	chr13	32972626	TC2000079	chr20	11819477	11855249	+	22903	BTBD3	20p12.2	-1.312282942	0.081935139	-3.738199651	0.000404589	0.066588159	-0.034280682
ER-	rs11571833	chr13	32972626	TC1101994	chr11	133623383	133628473	-	29087	THYN1	11q25	-1.101317256	-0.059528732	-3.686851907	0.000477638	0.074374228	-0.182955129
ER-	rs11571833	chr13	32972626	TC1900492	chr19	42755436	42755504	+	---	TC1900492	---	-5.92601821	0.215993429	-4.83649219	9.01E-06	0.003848793	3.406494549
ER-	rs11571833	chr13	32972626	TC0100905	chr1	141751791	141765075	+	---	TC0100905	---	-3.279286941	-0.203804964	-3.688777984	0.000474684	0.074374228	-0.177401197
ER-	rs11571833	chr13	32972626	TC1500761	chr15	27779656	28035859	-	7082	TJP1	15q13	1.579528626	-0.111035617	3.687945233	0.000475959	0.074374228	-0.179802692
ER-	rs11571833	chr13	32972626	TC1100749	chr11	93034511	93103172	+	---	KIAA1731	---	-1.539037471	0.175459539	-3.611871604	0.000607295	0.087162556	-0.397753757
TumVsNorm	rs11571833	chr13	32972626	TC0401401	chr4	171217948	171247948	-	51166	AADAT	4q33	-0.493362806	0.006072789	-4.761956922	3.32E-06	0.086245222	1.893124124
ER+	rs11814448	chr10	22315843	TC1600992	chr16	29825158	29845046	-	253980	KCTD13	16p11.2	-0.37570627	0.031564848	-4.866434595	2.00E-06	0.051893322	-0.205379329
ER-	rs11814448	chr10	22315843	TC0300205	chr3	43488973	43489090	+	---	TC0300205	---	-1.567216498	-0.024639038	-5.800784189	2.37E-07	0.006157248	1.622023807
ER-	rs11814448	chr10	22315843	TC1500630	chr15	89212889	89227691	+	5045	FURIN	15q26.1	-0.761023617	0.041301291	-5.504326561	7.40E-07	0.009627213	1.133689433
TumVsNorm	rs12662670	chr6	151918856	TC0401337	chr4	155744737	155753538	-	2266	FGG	4q28	-0.243681227	0.009858543	-4.827333377	2.46E-06	0.064048909	3.443098394
normal	rs12662670	chr6	151918856	TC1600993	chr16	29848778	29848962	-	---	TC1600993	---	-0.379593476	-0.010062026	-5.05632459	8.15E-07	0.021200735	4.510432655
ER-	rs1292011	chr12	115836522	TC1300043	chr13	25726276	25877375	+	1024	CDK8	13q12	-0.254540912	0.202357631	-5.361654172	1.27E-06	0.033146467	3.719745338
ER-	rs132390	chr22	29621477	TC1701662	chr17	68326570	68326706	-	---	TC1701662	---	-1.582040275	-0.03486673	-4.208113537	8.40E-05	0.054629748	1.320673579
ER-	rs132390	chr22	29621477	TC0400658	chr4	166172601	166182346	+	166655	TRIM60	4q32.3	-0.779980541	0.034793749	-4.207894922	8.40E-05	0.054629748	1.320027499
ER-	rs132390	chr22	29621477	TC0201968	chr2	140694558	140694601	-	---	TC0201968	---	-0.921952117	0.0358616	-4.189281457	8.96E-05	0.055031592	1.265081135
ER-	rs132390	chr22	29621477	TC0500664	chr5	159844937	159845035	+	---	TC0500664	---	-1.104048137	-0.014501857	-4.062439914	0.000138065	0.069043312	0.89402893
ER-	rs132390	chr22	29621477	TC0301313	chr3	63743148	63745570	-	---	TC0301313	---	-0.913320468	0.053409844	-4.0424827	0.000147701	0.072148221	0.836198514
ER-	rs132390	chr22	29621477	TC0700436	chr7	78476240	78479530	+	---	TC0700436	---	-0.895893205	-0.003926619	-4.194058233	8.81E-05	0.055031592	1.279170171
normal	rs132390	chr22	29621477	TC1101582	chr11	66236767	66237056	-	---	TC1101582	---	-0.74486618	-0.006497497	-4.694054976	4.37E-06	0.028401345	0.614855958
ER-	rs132390	chr22	29621477	TC0201805	chr2	106460315	106460557	-	---	TC0201805	---	-1.723137078	0.056889906	-4.477034402	3.28E-05	0.033365267	2.127785423
ER-	rs132390	chr22	29621477	TC0200662	chr2	127946280	127946441	+	---	TC0200662	---	-2.068831005	0.087636338	-4.472671404	3.33E-05	0.033365267	2.114502294
ER-	rs132390	chr22	29621477	TC0200394	chr2	84684972	84692489	+	---	TC0200394	---	-0.885079267	-0.081192948	-4.472522225	3.34E-05	0.033365267	2.114048225
ER-	rs132390	chr22	29621477	TC1200352	chr12	50763945	50788300	+	---	TC1200352	---	1.071426253	-0.016180799	4.368422327	4.81E-05	0.046253123	1.798914202
ER-	rs132390	chr22	29621477	TC2200667	chr22	37401642	37402082	-	---	Q6ZQW3_HUMAN	---	-1.623326235	-0.051546248	-4.349050801	5.15E-05	0.046253123	1.740660522
ER-	rs132390	chr22	29621477	TC0X00576	chrX	133520076	133522094	+	---	TC0X00576	---	1.003435917	-0.025485984	4.3485957	5.16E-05	0.046253123	1.739293449
ER-	rs132390	chr22	29621477	TC0400187	chr4	40810716	40810819	+	---	TC0400187	---	1.453914253	-0.00943831	4.3123675	5.85E-05	0.049135481	1.630690319
ER-	rs132390	chr22	29621477	TC0102465	chr1	95401363	95472126	-	---	TC0102465	---	-0.858799259	-0.039925805	-4.303659432	6.03E-05	0.049135481	1.604651714
ER-	rs132390	chr22	29621477	TC0900687	chr9	137374916	137378223	+	---	C9orf62	---	0.932459648	0.020367538	4.29811876	6.15E-05	0.049135481	1.588097594
normal	rs132390	chr22	29621477	TC0800841	chr8	30040174	30060235	-	51669	TMEM66	8p12	-0.649565261	0.009103158	-5.499079514	9.24E-08	0.002402257	2.534007381
normal	rs132390	chr22	29621477	TC0102480	chr1	100238781	100238887	-	---	TC0102480	---	-1.141643682	0.036700075	-4.743447156	3.49E-06	0.028401345	0.726122116
normal	rs132390	chr22	29621477	TC1800507	chr18	54744337	54744508	-	---	TC1800507	---	-0.756521866	0.011042939	-4.705644403	4.15E-06	0.028401345	0.640883745
ER-	rs132390	chr22	29621477	TC0100960	chr1	146202375	146202531	+	---	TC0100960	---	1.28174498	0.007176572	4.248726831	7.30E-05	0.05223808	1.440993612
ER-	rs132390	chr22	29621477	TC0200794	chr2	155828600	155828665	+	---	TC0200794	---	-1.374067582	0.018922171	-4.239330728	7.54E-05	0.05223808	1.413105195
ER-	rs132390	chr22	29621477	TC0101722	chr1	246682722	246683696	+	401992	OR2T2	1q44	-1.281697014	-0.073532791	-4.235759491	7.63E-05	0.05223808	1.402513597
ER-	rs132390	chr22	29621477	TC1900944	chr19	63237246	63257811	+	284312	ZSCAN1	19q13.43	-0.790556839	-0.107035758	-3.851903107	0.00027895	0.091507827	0.291894541
ER-	rs132390	chr22	29621477	TC0501383	chr5	146016157	146016441	-	---	TC0501383	---	-1.188996224	0.048606756	-3.850323904	0.000280405	0.091507827	0.287446244
TumVsNorm	rs132390	chr22	29621477	TC0X00224	chrX	49221981	49229301	+	645073	GAGE12G	Xp11.23	1.796083557	-0.020576644	5.443755479	1.29E-07	0.003345098	4.418538837
ER-	rs132390	chr22	29621477	TC1400586	chr14	100601688	100601757	+	---	hsa-mir-369	---	-1.782768924	-0.024969238	-6.174409904	5.52E-08	0.001434281	7.62004975
ER-	rs132390	chr22	29621477	TC0501479	chr5	167920475	167920560	-	---	hsa-mir-103-1	---	-1.512238358	0.010353706	-5.672337478	3.89E-07	0.005056649	5.945281158
ER-	rs132390	chr22	29621477	TC0700664	chr7	127076038	127076113	+	---	TC0700664	---	-1.525061231	0.018279234	-5.475332652	8.27E-07	0.005827094	5.296544368
ER-	rs132390	chr22	29621477	TC0101655	chr1	236172485	236172556	+	---	TC0101655	---	-1.453033426	-0.136446413	-5.454274259	8.96E-07	0.005827094	5.227549767
ER-	rs132390	chr22	29621477	TC0601764	chr6	168119666	168120181	-	---	Q9UM08_HUMAN	---	1.900583352	-0.079919106	5.386662336	1.16E-06	0.005972284	5.006525705
ER-	rs132390	chr22	29621477	TC0300474	chr3	108103502	108103570	+	---	TC0300474	---	-1.231979457	0.004865511	-5.30329086	1.59E-06	0.005972284	4.735074539
ER-	rs132390	chr22	29621477	TC2000168	chr20	29772662	29772795	+	---	TC2000168	---	1.538983367	0.106595992	5.288382227	1.68E-06	0.005972284	4.686665781
ER-	rs132390	chr22	29621477	TC0Y00177	chrY	23684890	23754629	-	57135 /// 1617	DAZ4 /// DAZ1 /// DAZ1_HUMAN	Yq11.223	-0.864091024	-0.00419442	-5.253481548	1.92E-06	0.005972284	4.573505037
ER-	rs132390	chr22	29621477	TC0102085	chr1	32933738	32940935	-	---	TC0102085	---	-1.440268085	0.023924418	-5.233426909	2.07E-06	0.005972284	4.508585576
ER-	rs132390	chr22	29621477	TC0103016	chr1	172325904	172326233	-	---	TC0103016	---	-1.664759218	0.059665006	-5.174970049	2.57E-06	0.006692985	4.319802802
ER-	rs132390	chr22	29621477	TC0501091	chr5	77816794	77980474	-	10184	LHFPL2	5q14.1	-0.810260118	0.034047567	-5.116520113	3.20E-06	0.00711628	4.131734337
ER-	rs132390	chr22	29621477	TC0701624	chr7	128837190	128837447	-	---	TC0701624	---	-2.35895287	0.028661478	-5.109758022	3.28E-06	0.00711628	4.110022614
ER-	rs132390	chr22	29621477	TC0101631	chr1	233539874	233540107	+	---	TC0101631	---	3.222584607	-0.250050189	5.008616307	4.78E-06	0.009564802	3.786459135
ER-	rs132390	chr22	29621477	TC1001333	chr10	126493519	126493621	-	---	TC1001333	---	-1.414367583	0.026079207	-4.915384202	6.74E-06	0.01252757	3.490253382
ER-	rs132390	chr22	29621477	TC1500794	chr15	30593387	30612861	-	---	TC1500794	---	-1.031431154	-0.078651506	-4.754419743	1.21E-05	0.021051657	2.983863058
ER-	rs132390	chr22	29621477	TC0X01005	chrX	70156851	70157008	-	---	TC0X01005	---	1.074067602	0.058532738	4.701388415	1.47E-05	0.023914597	2.818506648
ER-	rs132390	chr22	29621477	TC0301579	chr3	134911607	134911709	-	---	TC0301579	---	1.179812345	0.089573921	4.629562572	1.91E-05	0.029153652	2.595783542
ER-	rs132390	chr22	29621477	TC1400653	chr14	18632693	18636680	-	---	TC1400653	---	-1.058774732	-0.033836803	-4.608101608	2.06E-05	0.029737395	2.529519562
ER-	rs132390	chr22	29621477	TC0200407	chr2	85479838	85480026	+	---	TC0200407	---	1.251424703	-0.078845236	4.572120174	2.34E-05	0.032042824	2.418721655
ER-	rs132390	chr22	29621477	TC1300670	chr13	113577391	113595360	-	---	TC1300670	---	-1.807651213	0.064490982	-4.552090589	2.51E-05	0.032696172	2.357209727
ER-	rs132390	chr22	29621477	TC1701208	chr17	26393343	26396425	-	---	TC1701208	---	-1.145962556	0.060952356	-4.52636124	2.76E-05	0.032735744	2.278369637
ER-	rs132390	chr22	29621477	TC0100584	chr1	55611699	55611765	+	---	TC0100584	---	-1.472293428	0.005068781	-4.524984298	2.77E-05	0.032735744	2.274156032
ER-	rs132390	chr22	29621477	TC0Y00014	chrY	3507096	3508082	+	90655	TGIF2LY	Yp11.2	-0.91926584	0.027893557	-4.500408236	3.02E-05	0.033365267	2.199047512
ER-	rs132390	chr22	29621477	TC2200528	chr22	23155178	23158398	-	---	Q8NAW6_HUMAN	---	1.018918599	-0.014258446	3.937994963	0.000209707	0.085206695	0.535963018
ER-	rs132390	chr22	29621477	TC2000227	chr20	33804183	33804956	+	---	TC2000227	---	-1.329067387	0.016176754	-3.924360292	0.000219447	0.087792494	0.497106367
ER-	rs132390	chr22	29621477	TC1700219	chr17	19446119	19446161	+	---	TC1700219	---	-0.94505499	-0.020265677	-3.9096391	0.000230452	0.090797988	0.455238216
ER-	rs132390	chr22	29621477	TC0Y00039	chrY	9955205	9957978	+	---	TC0Y00039	---	-1.062818541	-0.079539635	-3.889788196	0.000246133	0.091507827	0.398921378
ER-	rs132390	chr22	29621477	TC1101405	chr11	56299314	56300123	-	---	Q8NH88_HUMAN	---	-1.45262722	0.037406222	-3.889145619	0.000246657	0.091507827	0.397101104
ER-	rs132390	chr22	29621477	TC0201012	chr2	203187753	203187820	+	---	TC0201012	---	-1.074112819	0.039831814	-3.88520953	0.000249893	0.091507827	0.385954788
ER-	rs132390	chr22	29621477	TC1600853	chr16	11276994	11277841	-	5620	PRM2	16p13.2	0.78407343	-0.025024065	3.884118459	0.000250797	0.091507827	0.382866199
ER-	rs132390	chr22	29621477	TC1401009	chr14	76317836	76322820	-	---	TC1401009	---	-1.242096123	-0.088249304	-3.870371929	0.000262459	0.091507827	0.343995017
ER-	rs132390	chr22	29621477	TC1201659	chr12	122333416	122333534	-	---	TC1201659	---	-1.29224805	-0.041371849	-3.867383675	0.000265062	0.091507827	0.335555502
ER-	rs132390	chr22	29621477	TC0301098	chr3	37109630	37109729	-	---	TC0301098	---	-1.84937274	-0.103597906	-4.285571876	6.42E-05	0.049135481	1.55064948
ER-	rs132390	chr22	29621477	TC1900643	chr19	50928351	50930545	+	---	TC1900643	---	-1.061073273	-0.038762826	-4.248862727	7.30E-05	0.05223808	1.441397191
ER-	rs132390	chr22	29621477	TC0601352	chr6	57233283	57235424	-	---	TC0601352	---	-0.863346921	0.020903519	-3.860036194	0.000271569	0.091507827	0.314820371
ER-	rs132390	chr22	29621477	TC0901360	chr9	130046821	130046930	-	---	TC0901360	---	-1.003317181	-0.012913755	-3.855340788	0.000275807	0.091507827	0.301581415
ER-	rs132390	chr22	29621477	TC1101487	chr11	62310559	62311059	-	---	TC1101487	---	-1.190733821	-0.005590667	-3.855242404	0.000275896	0.091507827	0.301304113
ER-	rs132390	chr22	29621477	TC0102485	chr1	100866969	100885148	-	---	TC0102485	---	-0.905832113	-0.001059923	-4.062823377	0.000137886	0.069043312	0.895141595
ER-	rs132390	chr22	29621477	TC0701203	chr7	50970541	50970684	-	---	TC0701203	---	-1.182095901	-0.058220557	-4.184724777	9.10E-05	0.055031592	1.251648927
ER-	rs132390	chr22	29621477	TC2200086	chr22	20715370	20715868	+	---	TC2200086	---	-2.253178126	0.139318888	-3.84912023	0.000281519	0.091507827	0.284056439
ER-	rs132390	chr22	29621477	TC0103407	chr1	240253878	240253979	-	---	TC0103407	---	1.923159464	0.168978909	3.838117292	0.000291902	0.091831085	0.253098073
ER-	rs132390	chr22	29621477	TC0X01018	chrX	71263685	71268476	-	340526	RGAG4	Xq13.1	0.987250109	-0.125093603	3.8357618	0.000294172	0.091831085	0.246477188
ER-	rs132390	chr22	29621477	TC1101216	chr11	13470177	13474143	-	5741	PTH	11p15.3-p15.1	-0.601446948	0.027533711	-4.145235206	0.000104181	0.057640649	1.135556981
ER-	rs132390	chr22	29621477	TC1100099	chr11	5199160	5199745	+	---	TC1100099	---	1.359014386	-0.16495009	4.168379275	9.62E-05	0.056882169	1.203527332
ER-	rs132390	chr22	29621477	TC0201965	chr2	139337611	139337935	-	---	TC0201965	---	-0.961733766	0.060008192	-4.158836868	9.94E-05	0.057465842	1.17547911
ER-	rs132390	chr22	29621477	TC1501006	chr15	57655121	57655214	-	---	TC1501006	---	-1.255043239	0.004923346	-4.148831188	0.000102908	0.057640649	1.146104922
ER-	rs132390	chr22	29621477	TC1900702	chr19	54226942	54228307	+	114336	CGB2	19q13.32	0.867283467	0.012702456	4.022820799	0.000157827	0.072148221	0.779374093
ER-	rs132390	chr22	29621477	TC0700847	chr7	147268029	147268326	+	---	TC0700847	---	-1.676657665	0.00308564	-4.129380385	0.000109976	0.059579503	1.089107535
ER-	rs132390	chr22	29621477	TC0400220	chr4	53070936	53071037	+	---	TC0400220	---	-1.328968303	-0.074077899	-4.085149115	0.000127838	0.06784279	0.960018957
ER-	rs132390	chr22	29621477	TC1400505	chr14	100405150	100405238	+	---	TC1400505	---	-1.379778535	0.009654235	-4.065816006	0.000136496	0.069043312	0.903826995
ER-	rs132390	chr22	29621477	TC1201438	chr12	89870124	89873084	-	196477	C12orf12	12q21.33	-0.746274376	-0.017216381	-3.988648354	0.000177037	0.078028249	0.680971924
ER-	rs132390	chr22	29621477	TC0201797	chr2	105248138	105248500	-	---	TC0201797	---	-1.401975756	0.030936225	-4.022773062	0.000157852	0.072148221	0.779236311
ER-	rs132390	chr22	29621477	TC0800058	chr8	9261760	9263694	+	---	Q6XYA8_HUMAN	---	-1.513804451	0.02856454	-4.022219433	0.000158147	0.072148221	0.777638464
ER-	rs132390	chr22	29621477	TC1800419	chr18	31738779	31738887	-	---	TC1800419	---	1.636493951	-0.015904437	4.032257637	0.000152886	0.072148221	0.80662859
ER-	rs132390	chr22	29621477	TC0X00747	chrX	3833417	3848788	-	729162	LOC729162	Xp22.33	2.294446875	0.034781399	3.940194444	0.000208176	0.085206695	0.542238242
ER-	rs132390	chr22	29621477	TC0500846	chr5	8673500	8673566	-	---	TC0500846	---	1.383182921	-0.04306375	3.976739299	0.000184246	0.079852236	0.646787004
ER-	rs132390	chr22	29621477	TC0400615	chr4	155703596	155711686	+	2244	FGB	4q28	-1.431240962	0.093545315	-3.953584807	0.00019908	0.08486669	0.580483686
ER-	rs132390	chr22	29621477	TC0800845	chr8	30359182	30360420	-	---	TC0800845	---	-0.98028259	-0.023369766	-4.00476807	0.00016771	0.075191973	0.727332789
ER-	rs132390	chr22	29621477	TC1400939	chr14	67287698	67288014	-	---	TC1400939	---	-1.119326432	-0.020144593	-3.831300592	0.000298518	0.091831085	0.233943923
ER-	rs132390	chr22	29621477	TC1701008	chr17	8064692	8068086	-	---	C17orf44	---	-0.883805875	-0.130166374	-3.829620591	0.000300171	0.091831085	0.229226333
ER-	rs132390	chr22	29621477	TC1700147	chr17	15519515	15519682	+	---	ZNF29_HUMAN	---	-1.466067691	0.025968932	-4.285642469	6.42E-05	0.049135481	1.550860025
ER-	rs132390	chr22	29621477	TC1200088	chr12	7916801	7943941	+	---	NANOGP1	---	-0.767135602	-0.015071965	-3.941262543	0.000207436	0.085206695	0.545286286
ER-	rs132390	chr22	29621477	TC1300631	chr13	102148090	102154651	-	---	TC1300631	---	-0.990530664	0.047373395	-3.861497962	0.000270262	0.091507827	0.318943791
ER-	rs132390	chr22	29621477	TC0200384	chr2	82896159	82896225	+	---	TC0200384	---	-1.009451591	0.017731782	-3.831805869	0.000298023	0.091831085	0.23536302
ER-	rs132390	chr22	29621477	TC1600960	chr16	27917117	27917223	-	---	TC1600960	---	1.025527302	-0.18716099	3.860524659	0.000271132	0.091507827	0.316198155
ER-	rs132390	chr22	29621477	TC0900813	chr9	21191234	21229990	-	3448 /// 3444	IFNA14 /// IFNA7	9p22	-0.726477139	0.026286733	-3.804086523	0.000326392	0.098691917	0.157672158
TumVsNorm	rs13329835	chr16	80650805	TC0300493	chr3	113180589	113194896	+	55347	ABHD10	3q13.2	-0.170279702	0.00719824	-4.649303702	5.50E-06	0.078220144	2.973028286
TumVsNorm	rs13329835	chr16	80650805	TC1200638	chr12	100754727	100754817	+	---	TC1200638	---	-0.225882835	-0.000407664	-4.629032823	6.02E-06	0.078220144	2.903420711
ER-	rs17356907	chr12	96027759	TC0201065	chr2	210838932	210839041	+	---	TC0201065	---	0.449883889	-0.02017183	5.416721275	1.03E-06	0.026879139	2.577820983
ER-	rs17529111	chr6	82128386	TC1601134	chr16	56749312	56789283	-	1459	CSNK2A2	16q21	-0.239325161	0.113330224	-4.762590877	1.18E-05	0.051154899	2.902397905
ER-	rs17529111	chr6	82128386	TC0400338	chr4	79002925	79092969	+	65008	MRPL1	4q21.1	-0.35645519	0.189088817	-4.952932447	5.88E-06	0.044931155	3.486846962
ER-	rs17529111	chr6	82128386	TC0600085	chr6	13723538	13741067	+	51406	NOL7	6p23	-0.302184456	0.154126067	-4.908897681	6.91E-06	0.044931155	3.350886037
ER-	rs17529111	chr6	82128386	TC0100342	chr1	31542429	31610370	+	51538	ZCCHC17	1p35.2	-0.237940452	0.088639097	-4.484212677	3.20E-05	0.06844783	2.064280684
ER-	rs17529111	chr6	82128386	TC0700260	chr7	55054219	55242524	+	1956	EGFR	7p12	-0.929017652	0.219684767	-5.098753542	3.42E-06	0.044514915	3.940073744
ER-	rs17529111	chr6	82128386	TC1000882	chr10	35337485	35419576	-	8453	CUL2	10p11.21	-0.243462731	0.088230853	-4.607220515	2.07E-05	0.06844783	2.432008882
ER-	rs17529111	chr6	82128386	TC0700261	chr7	55400635	55468929	+	55915	LANCL2	7q31.1-q31.33	-0.651934558	0.153198284	-4.339186645	5.33E-05	0.06844783	1.636491573
ER-	rs17529111	chr6	82128386	TC0102126	chr1	37805004	37834149	-	29889	GNL2	1p34.3	-0.269673808	0.159275002	-4.336455492	5.38E-05	0.06844783	1.628498216
ER-	rs17529111	chr6	82128386	TC0100574	chr1	54438428	54463744	+	51253	MRPL37	1p32.1	-0.290157019	0.222391835	-4.762394533	1.18E-05	0.051154899	2.901799527
ER-	rs17529111	chr6	82128386	TC1700333	chr17	26060783	26138679	+	---	SUZ12P	---	0.225043525	-0.022306703	4.345967308	5.21E-05	0.06844783	1.656347056
ER-	rs17529111	chr6	82128386	TC0102265	chr1	53465152	53476870	-	4116	MAGOH	1p34-p33	-0.291021143	0.177003029	-4.331595268	5.48E-05	0.06844783	1.614279538
ER-	rs17529111	chr6	82128386	TC0400248	chr4	57028547	57064603	+	6731	SRP72	4q11	-0.373289182	0.227380569	-4.492568778	3.11E-05	0.06844783	2.089123022
ER-	rs17529111	chr6	82128386	TC1000867	chr10	32134371	32257776	-	94134	ARHGAP12	10pter-cen	-0.219972984	-0.004892868	-4.332667573	5.46E-05	0.06844783	1.617415935
ER-	rs17529111	chr6	82128386	TC0102565	chr1	114911701	114925788	-	10286	BCAS2	1p21-p13.3	-0.331784396	0.133779994	-4.331629207	5.48E-05	0.06844783	1.6143788
ER-	rs17529111	chr6	82128386	TC1601072	chr16	45251092	45280939	-	55737	VPS35	16q12	-0.257655837	0.170663243	-4.481642521	3.23E-05	0.06844783	2.05664386
ER-	rs17529111	chr6	82128386	TC0400247	chr4	56996698	57022282	+	10606	PAICS	4q12	-0.492860397	0.302417818	-4.423637479	3.97E-05	0.06844783	1.884815471
ER-	rs17529111	chr6	82128386	TC0X00517	chrX	114701740	114791433	+	5358	PLS3	Xq23	-0.393257446	0.179850107	-4.201196895	8.60E-05	0.09602119	1.235686747
ER-	rs17529111	chr6	82128386	TC1601117	chr16	55020550	55042766	-	11051	NUDT21	16q13	-0.418535023	0.186387337	-4.483548034	3.21E-05	0.06844783	2.062305612
ER-	rs17529111	chr6	82128386	TC0400253	chr4	57538665	57592091	+	5431	POLR2B	4q12	-0.297921621	0.116191119	-5.426531401	9.97E-07	0.025923936	4.973664401
ER-	rs17529111	chr6	82128386	TC0101269	chr1	167341559	167368584	+	481	ATP1B1	1q24	-0.457079858	0.023661886	-4.192541424	8.86E-05	0.09602119	1.210758978
ER-	rs17529111	chr6	82128386	TC0600974	chr6	17723248	17814812	-	9972	NUP153	6p22.3	-0.315114989	0.182812999	-4.328897227	5.53E-05	0.06844783	1.606389634
ER-	rs17529111	chr6	82128386	TC0401206	chr4	114593022	114902177	-	817	CAMK2D	4q26	-0.286230898	0.069678465	-4.420746451	4.01E-05	0.06844783	1.876277973
ER-	rs17529111	chr6	82128386	TC1600470	chr16	55777726	55831887	+	89970	RSPRY1	16q13	-0.222417125	0.081988643	-4.192816291	8.85E-05	0.09602119	1.211550199
ER-	rs17529111	chr6	82128386	TC0600961	chr6	13898999	13922779	-	63933	CCDC90A	6p24.3-p23	-0.412983839	0.316530586	-4.363842123	4.89E-05	0.06844783	1.708758991
TumVsNorm	rs2016394	chr2	172972971	TC2000411	chr20	56643234	56644178	+	---	Q9BU82_HUMAN	---	0.33236313	-0.013627683	4.97857941	1.22E-06	0.031806586	4.519726832
ER-	rs2046210	chr6	151948366	TC0700123	chr7	24543476	24543582	+	---	TC0700123	---	-0.311322426	-0.036629827	-5.204853991	2.30E-06	0.059830227	2.290970446
ER+	rs2284378	chr20	32588095	TC0200698	chr2	131229583	131239129	+	205147	FAM123C	2q21.1	-0.100294629	0.01461986	-4.755670335	3.32E-06	0.086235112	4.102733546
ER-	rs2380205	chr10	5886734	TC0103252	chr1	220520386	220521027	-	---	TC0103252	---	0.387956438	0.035354861	5.398160886	1.11E-06	0.028842006	3.121308109
ER+	rs2380205	chr10	5886734	TC1100720	chr11	85036659	85045237	+	84233	TMEM126A	11q14.1	0.136163434	-0.031428706	4.76709618	3.15E-06	0.081867149	4.157953705
ER-	rs2588809	chr14	68660428	TC1100010	chr11	303853	305272	+	8519	IFITM1	11p15.5	0.628711069	0.005106402	5.211689905	2.24E-06	0.058311915	3.321098569
ER+	rs2588809	chr14	68660428	TC0X00078	chrX	19304813	19304912	+	---	TC0X00078	---	-0.25304825	-0.051741712	-5.150676535	5.21E-07	0.013539346	5.280538884
normal	rs3757318	chr6	151914113	TC1101587	chr11	66919288	66919358	-	---	TC1101587	---	-0.499537556	-0.037304988	-4.831941433	2.33E-06	0.031008763	3.655154326
normal	rs3757318	chr6	151914113	TC1200875	chr12	2933673	2933765	-	---	TC1200875	---	-0.494360665	0.014977929	-4.73204047	3.68E-06	0.031899001	3.300672161
normal	rs3757318	chr6	151914113	TC1600993	chr16	29848778	29848962	-	---	TC1600993	---	-0.343484604	-0.010062026	-4.497627611	1.04E-05	0.067797082	2.4925718
TumVsNorm	rs3757318	chr6	151914113	TC1901552	chr19	47624280	47639040	-	284340	CXCL17	19q13.2	-0.488356764	-0.005130223	-5.035933441	9.34E-07	0.024288797	3.772721496
TumVsNorm	rs3757318	chr6	151914113	TC0400333	chr4	77542253	77542323	+	---	TC0400333	---	0.493845352	0.013995272	4.597535216	6.91E-06	0.074417659	2.337795952
normal	rs3757318	chr6	151914113	TC0202025	chr2	157979378	158008856	-	9595	PSCDBP	2q11.2	-0.249207982	-0.004296231	-4.827065686	2.38E-06	0.031008763	3.637715616
TumVsNorm	rs3757318	chr6	151914113	TC0700711	chr7	130197423	130257244	+	---	TC0700711	---	-0.341221756	-0.006682135	-4.40086638	1.62E-05	0.098492786	1.727821123
TumVsNorm	rs3757318	chr6	151914113	TC0401337	chr4	155744737	155753538	-	2266	FGG	4q28	-0.224944199	0.009858543	-4.364479678	1.89E-05	0.098492786	1.617334223
TumVsNorm	rs3757318	chr6	151914113	TC0400615	chr4	155703596	155711686	+	2244	FGB	4q28	-0.265182049	0.014914125	-4.548248044	8.59E-06	0.074417659	2.182919808
ER+	rs3760982	chr19	44286513	TC1700996	chr17	7711861	7717756	-	---	Q6ZRB7_HUMAN	---	-0.212257175	0.037972302	-4.978828203	1.18E-06	0.030716066	5.069238839
ER-	rs3803662	chr16	52586341	TC1300627	chr13	101229233	101229396	-	---	TC1300627	---	-0.535504477	0.032058627	-5.438158634	9.53E-07	0.024779866	2.111694178
TumVsNorm	rs4245739	chr1	204518842	TC1901093	chr19	6536851	6542163	-	970	CD70	19p13	-0.186044003	0.023384011	-4.736881773	3.71E-06	0.096592295	3.50663265
normal	rs4849887	chr2	121245122	TC0700674	chr7	128054463	128054565	+	---	TC0700674	---	-0.548080658	-0.047967898	-4.763086276	3.20E-06	0.083112385	3.428556121
ER-	rs527616	chr18	24337424	TC0X00886	chrX	47257106	47257316	-	---	TC0X00886	---	-0.635005578	0.179039598	-5.080479316	3.66E-06	0.095227713	2.33206322
normal	rs614367	chr11	69328764	TC0301257	chr3	52460156	52463098	-	7134	TNNC1	3p21.3-p14.3	0.172315028	-0.006524761	5.126276291	5.83E-07	0.015166199	5.165782589
ER-	rs704010	chr10	80841148	TC0701086	chr7	27151641	27153918	-	3203	HOXA6	7p15-p14	-0.337541349	0.008430842	-5.075912494	3.72E-06	0.096850251	2.184758863
TumVsNorm	rs8100241	chr19	17392894	TC0400898	chr4	40510996	40911392	-	323	APBB2	4p14-p13	-0.213327447	0.009233275	-5.306728643	2.54E-07	0.006579499	5.908207358
TumVsNorm	rs8100241	chr19	17392894	TC1600567	chr16	69171314	69252085	+	146433	IL34	16q22.1	0.15774358	0.00071203	5.164536146	5.06E-07	0.006579499	5.334591679
ER-	rs9790517	chr4	106084778	TC1200387	chr12	52960755	52967138	+	645691 /// 3178	LOC645691 /// HNRNPA1	2q33.1 /// 12q13.1	0.372180434	-0.00260418	5.389503482	1.15E-06	0.029841906	3.93240379
normal	rs9790517	chr4	106084778	TC0201356	chr2	24279237	24437151	-	50618	ITSN2	2pter-p25.1	-0.088866321	0.029803929	-4.763943115	3.18E-06	0.082788807	4.039324442
TumVsNorm	rs999737	chr14	69034682	TC1200111	chr12	9488964	9489068	+	---	TC1200111	---	-0.595643842	-0.023139824	-4.861882002	2.10E-06	0.054662826	3.601223094
GTEX v6 normal breast tissue cis-eQTL findings that coincide with the 71 breast cancer SNP analyzed in this report:
rs_id_dbSNP142_GRCh37p13	snp	gene	beta	t_stat	se	p_value	nom_thresh	min_p	gene_emp_p	k	n	gene_q_value	beta_noNorm	snp_chrom	snp_pos	minor_allele_samples	minor_allele_count	maf	ref_factor	ref	alt	snp_id_1kg_project_phaseI_v3		num_alt_per_site	has_best_p	is_chosen_snp	gene_name	gene_source	gene_chr	gene_start	gene_stop	orientation	tss_position	gene_type	gencode_attributes	tss_distance
rs6504950	17_53056471_G_A_b37	ENSG00000166263.9	-0.420627208	-5.406901966	0.0777945	2.56E-07	9.88E-06	2.14E-07	0.00019998	1	10000	0.001414737	-0.127704013	17	53056471	84	92	0.2513661	1	G	A	rs6504950		1	0	0	STXBP4	HAVANA	17	53062975	53241646	+	53062975	protein_coding	gene_id ENSG00000166263.9; transcript_id ENSG00000166263.9; gene_type protein_coding; gene_status KNOWN; gene_name STXBP4; transcript_type protein_coding; transcript_status KNOWN; transcript_name STXBP4-001; level 2; tag basic; tag appris_principal; tag CCDS; ccdsid CCDS11584.2; havana_gene OTTHUMG00000074043.4; havana_transcript OTTHUMT00000157184.1;	-6504
rs3760982	19_44286513_A_G_b37	ENSG00000176222.7	-0.246698875	-5.056851303	0.048785076	1.26E-06	5.62E-06	1.71E-14	1.00E-04	0	10000	0.00077204	-0.194583599	19	44286513	132	176	0.48087433	-1	A	G	rs3760982		1	0	0	ZNF404	HAVANA	19	44376515	44388203	-	44388203	protein_coding	gene_id ENSG00000176222.7; transcript_id ENSG00000176222.7; gene_type protein_coding; gene_status KNOWN; gene_name ZNF404; transcript_type protein_coding; transcript_status KNOWN; transcript_name ZNF404-001; level 2; tag basic; tag appris_principal; tag CCDS; ccdsid CCDS59394.1; havana_gene OTTHUMG00000182206.1; havana_transcript OTTHUMT00000460019.1;	101690
rs11249433	1_121280613_A_G_b37	ENSG00000236933.1	-0.455470845	-4.735575199	0.09618068	5.12E-06	1.55E-05	1.29E-13	1.00E-04	0	10000	0.00077204	-0.072639947	1	121280613	106	138	0.37704918	1	A	G	rs11249433		1	0	0	RP11-439A17.7	HAVANA	1	120835810	120838343	-	120838343	antisense	gene_id ENSG00000236933.1; transcript_id ENSG00000236933.1; gene_type antisense; gene_status KNOWN; gene_name RP11-439A17.7; transcript_type antisense; transcript_status KNOWN; transcript_name RP11-439A17.7-001; level 2; tag basic; havana_gene OTTHUMG00000041037.1; havana_transcript OTTHUMT00000098448.1;	-442270
rs8170	19_17389704_G_A_b37	ENSG00000160117.10	0.445758663	4.799072256	0.09288434	3.90E-06	4.64E-06	3.34E-06	0.008492569	15	1883	0.036217626	0.091606384	19	17389704	68	75	0.20491803	1	G	A	rs8170		1	0	0	ANKLE1	HAVANA	19	17392454	17398455	+	17392454	protein_coding	gene_id ENSG00000160117.10; transcript_id ENSG00000160117.10; gene_type protein_coding; gene_status KNOWN; gene_name ANKLE1; transcript_type nonsense_mediated_decay; transcript_status KNOWN; transcript_name ANKLE1-004; level 2; havana_gene OTTHUMG00000150839.3; havana_transcript OTTHUMT00000463354.1;	-2750
rs720475	7_144074929_G_A_b37	ENSG00000204959.3	-0.335607501	-4.925365513	0.0681386	2.25E-06	8.98E-06	2.44E-12	1.00E-04	0	10000	0.00077204	-0.240614297	7	144074929	81	92	0.2513661	1	G	A	rs720475		1	0	0	ARHGEF34P	HAVANA	7	143969538	143991256	-	143991256	pseudogene	gene_id ENSG00000204959.3; transcript_id ENSG00000204959.3; gene_type pseudogene; gene_status KNOWN; gene_name ARHGEF34P; transcript_type unprocessed_pseudogene; transcript_status KNOWN; transcript_name ARHGEF34P-001; level 2; ont PGO:0000005; havana_gene OTTHUMG00000158008.1; havana_transcript OTTHUMT00000349995.1;	-83673
